# Supplementary material for: Intact landscape promotes gene flow and low genetic structuring in the threatened Eastern Massasauga Rattlesnake
Source: Ecol Evol. 2021 May 2;11(11):6276–88. doi: 10.1002/ece3.7480 (PMC8207425; doi:10.1002/ece3.7480)
Supplement: Supplementary file 7 — Supplementary Material [file ECE3-11-6276-s006.xlsx]

## Sheet: Sheet1
Category	Variable	Scale	Source	Link
Forest
	Canopy		NLCD Canopy Cover	https://www.mrlc.gov/data
	4 Class Canopy		Derived from Canopy
	10 Class Canopy mean	100 m	Derived from Canopy
		200 m
	Canopy Standard Deviation	50 m	Derived from Canopy
		200 m
		500 m
	Canopy range	100 m	Derived from Canopy
		200 m
		500 m
	Proportional Variables
	Forest Disturbance All	150 m	NLCD Science Products	https://www.mrlc.gov/nlcd-2016-science-research-products
		300 m
		1500 m
		3000 m
	Forest Disturbance Within 0_10 Years	300 m	NLCD Science Products
		1500 m
	Forest Disturbance Within 10_20 Years	300 m	NLCD Science Products
		1500 m
	Forest Disturbance Within 20_30 Years	300 m	NLCD Science Products
		1500 m
	Distance Variables
	Forest Disturbance All		NLCD Science Products
	Forest Disturbance Within 0_10 Years		NLCD Science Products
	Forest Disturbance Within 10_20 Years		NLCD Science Products
	Forest Disturbance Within 20_30 Years		NLCD Science Products
Land Cover
	Proportional Variables
	Agriculture	300 m	NOAA-CCAP	https://coast.noaa.gov/digitalcoast/tools/lca.html
		1500 m
	Coniferous Forest	150 m	NOAA-CCAP
		300 m
		750 m
		1500 m
		3 km
	Deciduous Forest	150 m	NOAA-CCAP
		300 m
		750 m
		1500 m
		3 km
	All Forest	150 m	NOAA-CCAP
		300 m
		750 m
		1500 m
		3 km
	Emergent Wetland	300 m	NOAA-CCAP
		1500 m
	Forested Wetland	300 m	NOAA-CCAP
		1500 m
	Scrub Wetlands	300 m	NOAA-CCAP
		1500 m
	All Wetlands	300 m	NWI	https://www.fws.gov/wetlands/
		1500 m
	Distance Variables
	Open Water		NLCD
	Wetlands		NWI
	Roads		Tiger Line	https://catalog.data.gov/dataset/tiger-line-shapefile-2015-state-michigan-primary-and-secondary-roads-state-based-shapefile
Soil
	Hydric rating		SSURGO	https://websoilsurvey.sc.egov.usda.gov/App/HomePage.htm
	Max hydric rating within distance	100 m	Derived from Hydric class
		500 m
	Mean hydric rating within distance	100 m	Derived from Hydric class
		500 m
	Distance Variables
	All poorly drained soil classes		SSURGO
	Proportional Variables
	Poorly drained soil	150 m	SSURGO
		300 m
		750 m
		1500 m
		3 km
Digital Elevation Model
	Elevation		USGS	https://viewer.nationalmap.gov/basic/
	Topographic Position Index	500 m	Derived from Elevation	http://www.jennessent.com/arcgis/land_facets.htm
		1 km
	Compound Topographic Index		Derived from Elevation	https://evansmurphy.wixsite.com/evansspatial/arcgis-gradient-metrics-toolbox
	Rougness	100 m	Derived from Elevation	https://evansmurphy.wixsite.com/evansspatial/arcgis-gradient-metrics-toolbox
		500 m
		1 km
Wetland Potential			NOAA	https://coast.noaa.gov/digitalcoast/data/ccapwetland.html
	Average Wetness Potential	100 m	Derived from Wetness Potential
		500 m
		1 km
	Majority Wetland Value	100 m	Derived from Wetness Potential
		500 m
		1 km
	Distance Variables
	Wetland potential highest non-open water rating (8)
